# Supplementary material for: The Impact of Concomitant Proton Pump Inhibitors on Immunotherapy Efficacy among Patients with Urothelial Carcinoma: A Meta-Analysis
Source: J Pers Med. 2022 May 20;12(5):842. doi: 10.3390/jpm12050842 (PMC9145929; doi:10.3390/jpm12050842)
Supplement: Supplementary file 1 [file jpm-12-00842-s001.zip]

Archive with 1 entries (1 files):
- jpm-1724993-supplementary.pdf
